# Supplementary material for: Succession and Colonization Dynamics of Endolithic Phototrophs within Intertidal Carbonates
Source: Microorganisms. 2020 Feb 5;8(2):214. doi: 10.3390/microorganisms8020214 (PMC7074784; doi:10.3390/microorganisms8020214)
Supplement: Supplementary file 1 [file microorganisms-08-00214-s001.zip]

Archive with 3 entries (2 files):
- supplemental/
- supplemental/cluster-asv-summary-biom-tables.xlsx
- supplemental/roush-tiles-supplemental-figures-1-30-2020-resub.docx
