# Supplementary material for: Succession and Colonization Dynamics of Endolithic Phototrophs within Intertidal Carbonates
Source: Microorganisms. 2020 Feb 5;8(2):214. doi: 10.3390/microorganisms8020214 (PMC7074784; doi:10.3390/microorganisms8020214)
Supplement: Supplementary file 1 [file microorganisms-08-00214-s001.zip › supplemental/cluster-asv-summary-biom-tables.xlsx]

## Sheet: Cluster 1
# Constructed from biom file
Time	3 months			6 months			9 months			Mature
#OTU ID	S1T1	S1T2	S1T3	S2T1	S2T2	S2T3	S3T1	S3T2	S3T3	H001	H002	H003
SUM	3421	1256	7056	5194	4901	7043	1370	828	2159	1616	298	0
23f74a6b812955bf594cfe32a4ef2bfb	0	0	0	0	0	522	0	0	0	0	0	0
41f30155cd931f83ff347731278fffa8	0	0	0	0	0	58	0	0	0	0	0	0
b7df1f0fdc6a2d345a4871f7787b1149	0	0	0	0	0	0	0	0	0	207	0	0
140a4d6c81581e1ea5bb21d2ea0d1c74	0	0	0	0	0	178	0	0	0	0	0	0
0299d89543bcfd3f19d51b6808742638	0	0	0	85	0	0	0	0	0	0	0	0
16a9888b995fb666b232883754b972e3	0	0	96	0	0	0	0	0	0	0	0	0
7f9f86ab2ec5436b01083987c809e093	0	0	0	0	0	0	0	0	0	0	0	0
a7f5152161c529928060498422d00efb	0	0	251	0	0	0	0	0	0	0	0	0
d47a7955426b22e872f2b83ecb9b7f93	614	0	342	179	93	0	50	0	0	0	0	0
3807f95b99803869df879d2ea38d5335	0	0	437	153	154	248	0	0	0	0	0	0
66b00b3e98eff98b792d2305e6b4b436	0	0	0	0	0	0	0	0	0	198	0	0
d6466bc83729518c31e6e4a7876fccb2	0	0	0	0	0	0	0	0	0	0	0	0
14e5d766a4d8068c85afccde637e7e67	120	0	0	0	0	0	0	0	0	0	0	0
cd8350ad70803d7f907942bb03bd4c7a	0	0	0	0	0	0	0	0	0	0	0	0
8fb6ffaea6a4f2d18ddc01cb78421d18	0	0	0	0	0	0	0	0	0	0	0	0
547a3662b49e7542f6b5aa4aa871945d	0	0	0	0	0	0	0	0	0	95	0	0
b2e6c0390e46c372da8793b88ab2a7a1	0	0	0	0	0	0	0	0	0	311	0	0
01d64272387d134e0d475da6a37a7c21	0	0	0	0	0	0	0	0	0	0	0	0
5eceabbe46b323ab2cf1de3d6384134f	0	0	0	0	0	0	0	0	0	0	0	0
708e4d8477802edb0e4823466e781ccd	0	0	1101	57	0	646	0	0	0	0	0	0
9aee2c1d16d62aba0147788ba9669a22	0	0	0	0	0	0	0	0	0	74	0	0
57c3c442d1f98396cadc3c2710df0afd	0	0	0	0	0	0	105	0	0	0	0	0
4334b6118d8d28c8cb76d5e113f6c620	0	0	77	0	0	0	0	0	0	0	0	0
31f615d9711c7b02f8ec886d5841a558	0	0	0	0	0	0	0	0	0	0	0	0
093369fafbbf690e1dc90acccd1c09fa	0	0	0	0	0	0	0	0	0	0	0	0
debb9b45e6a65d9dbc68c63c62956848	0	0	0	0	0	0	0	0	0	0	0	0
f07b17e01d939ada2f44287e4624adfd	1703	291	1010	343	388	186	0	0	0	0	0	0
b4940f61c4ff9a7a606d3e90360fede9	0	0	0	0	0	0	0	0	0	731	113	0
8d601b27c9e5ae5c6e0166f14d7c4563	0	0	0	87	43	122	0	0	52	0	0	0
1c80af989a03b4574a279274dd5a4efa	156	0	949	1869	1816	306	284	675	771	0	0	0
a2ce1b49c8e380f3e81124f299f4ecb4	0	0	0	0	0	0	0	0	0	0	0	0
452a288422473eb878521c07672bb199	0	0	0	0	0	0	0	0	0	0	0	0
67694aecf6752f2ecc983ee624e38fd2	66	0	0	27	0	325	0	0	31	0	0	0
716a9bfbe393e6cbabf388302ad3bb3e	0	0	0	0	0	0	0	132	0	0	0	0
14b601a21828c88ae106f149f5cf4052	106	0	587	102	106	419	61	0	57	0	0	0
af9f20ab4f19b8c915e7f530efba78ba	0	0	0	0	0	77	0	0	0	0	0	0
7f434f03202a63202e16ee638ae321c5	243	0	99	0	0	0	75	0	0	0	0	0
08c7b0505c699aa64edfd63e1e469a56	0	0	0	0	0	0	0	0	0	0	0	0
76a1bcc60ba99ddd8a01c564fde539e9	0	0	0	0	0	0	0	0	0	0	43	0
e7474b79fa7f02490e4b8a6092df07c2	0	0	0	0	0	0	0	0	0	0	0	0
e942846f870c4ea89177ef3075a034b5	0	0	0	0	0	0	0	0	0	0	0	0
8d34f40fc3357f7308ed742fa7820725	0	828	52	0	0	0	0	0	0	0	0	0
b22da529ace77e69366f1225e9f423c9	0	0	0	0	0	0	0	0	0	0	0	0
26768ab1610dc4590bcb34768cfe99d3	0	0	0	0	0	0	0	0	0	0	0	0
a9ba59b4d816e8e30634104d11f53126	0	0	0	0	0	0	0	0	0	0	0	0
e396a3b3357e50b4985c0bfc58deea4e	0	0	0	0	0	0	0	0	0	0	142	0
d59ac44a74080c5a4554ceab29dc96e5	0	0	0	0	0	282	0	0	0	0	0	0
60b2dec50265de90294d4f4bfb21d477	0	0	0	0	0	73	0	0	0	0	0	0
a6a6d3e9ccb3e29e827ae39494f2719c	110	0	0	0	0	0	0	0	0	0	0	0
b9735581214e0378cdc0f642c6849863	118	0	0	0	0	0	0	0	0	0	0	0
ec4251a8996afd66cdf55fb2ce4cee20	0	0	42	993	992	0	341	0	25	0	0	0
41ed87b146d33e3e00f7a026ec43cfc7	0	30	128	0	0	167	0	0	0	0	0	0
8b16721e42eac3f3a12553e3296dce3b	37	66	224	647	652	74	288	21	180	0	0	0
8a50a6cc81b380454a54e9f15733534a	0	0	139	0	0	0	0	0	0	0	0	0
e8fd7f4c8a7889ab5c17c06805def0d3	0	0	1350	60	185	2049	64	0	0	0	0	0
2c50232c47a50b2880d1524ccaf81c54	0	0	0	0	0	0	0	0	0	0	0	0
8d0c594670f13dc84a9ef78b06c97fb4	0	0	0	0	0	337	0	0	0	0	0	0
cdcc2cc6e1dda521f3d6bfef67449631	148	41	81	509	472	974	102	0	946	0	0	0
99817f012f22c45702bffe5bc0205cbd	0	0	91	0	0	0	0	0	0	0	0	0
9522ea2c9b74e4ddf2b05e48d50960a2	0	0	0	83	0	0	0	0	97	0	0	0

## Sheet: Cluster 2
# Constructed from biom file
Time	3 months			6 months			9 months			Mature
#OTU ID	S1T1	S1T2	S1T3	S2T1	S2T2	S2T3	S3T1	S3T2	S3T3	H001	H002	H003
SUM	2897	965	2619	6072	5104	3442	17910	16238	39901	9325	6378	618
e6170a7afdd6eb6672fcc08dd5a64172	0	0	0	0	0	0	0	0	0	8317	693	0
a43ff75f45a255c98bfe33bcc65dcbd8	0	0	0	0	0	0	0	0	218	0	0	0
88c39463f7f571ea9cb5a350d41a607f	0	0	0	0	0	0	194	0	42	0	0	0
78405b82c7584bc059ee445766f135d7	0	0	0	0	130	0	0	0	65	0	0	0
80a4d020db0bff6bd7ac1512c405af09	0	0	60	220	190	0	50	0	0	0	0	0
e089cabc7037c34f256699be5be7549a	0	0	0	0	0	0	0	0	0	0	0	0
08913a2d766a679996ba7be3bcfb5318	1189	335	749	977	769	736	2355	3606	11348	0	0	0
6149c632a53a1672887a7bb07de19e68	0	0	0	97	53	0	0	0	0	0	0	0
c6dfb22ee6e8a2c844830fd0862f4a99	152	0	0	108	75	62	0	0	0	0	0	0
05f5d0dabe8ecf1c96cfb5e4e20643dc	0	0	0	0	126	0	930	428	968	0	0	0
d8f57a30f56323079e2a6ed6be23d202	0	0	0	0	0	48	0	0	0	0	0	0
aed16a254bdd52e931238d0c187b6688	0	0	0	0	0	0	314	255	624	0	0	0
3b17e5823348049244c3d0fa3ccada72	0	0	0	138	154	0	0	0	0	0	0	0
772b6f903c5c6ec471d5c3120d76e8a1	139	49	570	1108	697	955	181	122	939	0	0	0
6c1d8b48c028704c6dd348d95385376c	0	0	0	0	0	0	0	0	0	88	2	0
e34f0872d2005e40117656a2d3b7518f	0	0	0	38	27	0	159	149	402	0	0	0
0607e6933f607869f7ad191d8decc5dc	81	0	72	43	45	0	71	0	0	0	0	0
21690ab35865785afa7ca869665ecdb2	0	0	0	0	0	0	0	0	0	43	2238	0
b885be83b3f166d51b71b947342e9f05	154	0	0	34	48	0	0	0	0	0	0	0
2f37621c16c9dcd484b42d4ae0971d6b	0	28	0	95	87	0	0	0	43	0	0	0
ca03c00739d7544874a68c4d1e834bf7	0	0	0	26	95	46	0	0	0	0	0	0
18207a2f20e8f010237bbbe01d138b23	0	0	0	0	36	59	0	0	0	0	0	0
d84e81ed920ee0cf90113f67400bd6f2	722	288	349	2538	1980	1145	12123	8580	22767	0	0	0
f398a024b2fb69deea9831dfd3d3aef8	0	0	0	0	0	0	0	0	0	0	2857	0
169f55f1b7ea03d9ad4ac98c49dd896b	0	0	0	0	0	0	0	0	0	761	264	0
1f0256b89c70c0ebcf619dcd111cc9dd	0	0	187	124	280	153	213	126	0	0	0	0
f1a3b0ee16d13d31196b72c3de8f4152	165	14	34	119	0	33	323	277	1217	0	0	0
c773ea2a4c349eef77a3e4cde939e65b	0	0	0	0	0	0	0	0	0	116	324	0
40ac4c09b497db2302ca38376f39dce5	240	0	331	75	29	37	320	20	28	0	0	0
7b96b289832fc56168b337124b5115eb	0	251	150	120	58	62	152	2032	620	0	0	0
ecb880443bb2e4f2cc1f967ff0cbf047	0	0	0	0	0	0	0	0	0	0	0	35
d552f7cb62c3b07ce16d3ff093681aa5	0	0	0	37	23	0	123	0	16	0	0	0
2b3413863550c3dcbbf1a06f694cb2e6	0	0	0	97	56	51	0	398	133	0	0	0
c2af3ca862a03740c97df2a6448431b9	55	0	87	0	50	0	328	245	405	0	0	0
6783a586bef1c043d4af865c81a4d773	0	0	30	78	96	55	0	0	54	0	0	0
604a280282afe3ea1725bdd6eb58900b	0	0	0	0	0	0	0	0	0	0	0	583
504e4904ae930a5297a892f53cc59ee3	0	0	0	0	0	0	74	0	12	0	0	0

## Sheet: Cluster 3
# Constructed from biom file
Time	3 months			6 months			9 months			Mature
#OTU ID	S1T1	S1T2	S1T3	S2T1	S2T2	S2T3	S3T1	S3T2	S3T3	H001	H002	H003
SUM	464	403	436	1900	1631	509	2054	3343	1477	860	1738	33
8d3139bcb2f032e91d606ad445e2852e	0	0	0	0	0	0	0	0	0	0	249	0
4c211ff65e3e2216da23850ebf2f189f	0	0	0	0	0	0	0	0	0	422	0	0
b8095610cefeb1ec42d42a16660c4172	0	0	0	0	0	0	0	0	0	0	0	0
cfcc4bdc812f8448515a53469eabf724	0	0	0	0	0	0	0	0	0	0	0	0
7688ac9c3641c7a261d20f3dc91f5b1d	0	0	0	0	0	0	0	0	0	0	0	0
1259fcea5aa344a10687f16a1a6a49ff	0	0	0	0	0	0	0	0	0	89	0	0
2774068ab8a63979b2b9d3eca6dc2c1d	42	267	172	158	61	329	1455	410	548	0	0	0
223f9193b2d9dc0682419d69cd0535ce	0	0	0	0	0	0	0	0	0	0	0	0
fd7d94bf1035367084307398407e212f	0	0	0	0	0	0	0	0	0	0	0	0
5af83631d1e8fed26b03c822dd7507a7	0	0	0	0	0	0	0	0	0	0	0	0
4bc403dd78e683b9b615ac3caf663a3b	0	0	0	0	0	0	0	0	0	0	0	0
12dc09ed44ecd1ca83f141512679781e	0	0	0	0	0	0	0	0	0	0	0	0
40d65e987038b59f6528d02b414722b1	0	0	0	0	0	0	0	0	0	0	0	0
7f1483abc5da62f2fc9f37c1c758df2b	0	0	0	0	0	0	0	0	0	0	85	0
6ee029a4560b4d85e787318cc9c547b7	264	136	207	1742	1570	132	572	2823	547	0	0	0
658cf5226aa4694e53f3a427b3613ed5	0	0	0	0	0	0	0	0	0	0	75	0
33c75d0b29253930b8b463725efbcd4d	0	0	0	0	0	0	0	0	0	0	0	0
cfa1da7675305c1deb5e6bb3ce25cd71	158	0	57	0	0	0	27	110	74	0	0	0
12488221aece587793596b6315a04ec7	0	0	0	0	0	0	0	0	0	133	1279	0
8aa9d708737070da8f145009ddaefa64	0	0	0	0	0	0	0	0	0	0	0	0
c7cafa4e06b2dc9af5fc345a4197587c	0	0	0	0	0	0	0	0	0	0	0	0
c5118fc29adef68309b164963350d6df	0	0	0	0	0	0	0	0	0	72	0	7
f13d2647aba621017bcb32bab7ac7f96	0	0	0	0	0	0	0	0	0	0	0	26
7a345d6ea59d34acd18d3a6d1869c96f	0	0	0	0	0	0	0	0	0	144	0	0
28daf671e67408c1794b973a06d1798c	0	0	0	0	0	0	0	0	0	0	50	0
1d5773673bcf31a83302a41e10cf4a59	0	0	0	0	0	48	0	0	0	0	0	0
45b86ed1cc74c8a46e951c171f80a2d8	0	0	0	0	0	0	0	0	308	0	0	0

## Sheet: UBC
# Constructed from biom file													Notes
Time	3 months			6 months			9 months			Mature
#OTU ID	S1T1	S1T2	S1T3	S2T1	S2T2	S2T3	S3T1	S3T2	S3T3	H001	H002	H003
SUM	14543	2376	10467	5212	4251	3293	2435	964	2043	574	132	11
UBC2 - 6cf5ec21389d615b7af446a5fdc9abba	10897	720	6232	424	235	945	1068	284	589	0	0	0
UBC3 - c74d63e8f168dc7f8f764e1f69a97ae7	1610	486	2886	3447	2990	1669	364	61	104	0	0	0
UBC1 - a6d951a5e1babb52f3127241e6bb926a	693	397	464	233	271	302	0	0	0	0	0	0
04605d7243e84473d4416d21a85092e2	0	0	0	0	0	0	0	0	0	0	0	11
0a82c4c32e5b21d73b74d6205567c847	0	0	0	198	0	0	0	0	0	0	0	0
344f8c3155d622861bdb4799a40f6eb7	0	111	152	21	0	61	0	0	0	0	0	0
5fd39c6ce51e4648bdb05ceccdf52f4f	0	57	0	0	0	0	0	0	0	0	0	0
69f00be7ee8017209f4e7b7afea3ba85	0	0	149	0	0	0	0	0	0	0	0	0
78ae63715c41cfa709af16e00bb014f5	0	0	0	0	0	0	0	0	0	461	132	0
899a95021a5d07598fc7319495b52420	231	0	220	253	260	133	0	0	0	0	0	0
a90f450d880ea2fe908c15f5baec6ad8	0	0	125	138	103	0	0	0	0	0	0	0
bcbbadad2f67dc76279a995dd71157e9	0	0	0	0	0	0	0	0	0	113	0	0
df79ddea0d6a107f3120528d6ce3d884	0	83	114	0	0	0	0	0	0	0	0	0
e2c465434943d820098e4e847061563b	159	0	125	160	124	110	0	0	0	0	0	0
fce638df24d82c7b82cd6f4bfd5809ab	953	522	0	338	268	73	1003	619	1350	0	0	0	This ASV was not differentially abundant in DESeq2 analysis, but closely related to the other named UBC ASVs
